# Supplementary material for: Longitudinal microstructural changes of cerebral white matter and their association with mobility performance in older persons
Source: PLoS One. 2018 Mar 19;13(3):e0194051. doi: 10.1371/journal.pone.0194051 (PMC5858767; doi:10.1371/journal.pone.0194051)
Supplement: S1 Data — The file S1 Data contains the baseline and four years follow-up (4yrs) data for the subjects in the study. Measures are: age, gender, body mass index (BMI), level of education, mini-mental status exam (MMSE), walk time, Tinetti Total score, and white matter hyperintensity volume (WMHv). (XLSX) [file pone.0194051.s003.xlsx]

## Sheet: S1 Data
ID	TOTAL_WMHV_BASELINE	TOTAL_WMHV_4YRS	LOG_TOTAL_WMHV_BASELINE	LOG_TOTAL_WMHV_4YRS	BMI_BASELINE	BMI_4YRS	GENDER	AGE_BASELINE	AGE_4YRS	WALKTIME_BASELINE	WALKTIME_4YRS	LOG_WALKTIME_BASELINE	LOG_WALKTIME_4YRS	TINETTI_TOTAL_BASELINE	TINETTI_TOTAL_4YRS	EDUCATION	MMSE_BASELINE	MMSE_4YRS
9001	0.06716	0.40464	-2.70068	-0.90475	26.9222	26.7992	F	84	88	2.3	3.8	0.83291	1.335	27	22	Post grad	29	27
9003	0.33503	1.12388	-1.09353	0.11679	30.5503	30.1446	F	81	85	2.7	2.6	0.99325	0.95551	25	27	College grad	29	30
9004	0.1789	1.42723	-1.72092	0.35573	29.5704	29.7847	M	78	82	2.3	2.2	0.83291	0.78846	28	27	College grad	29	29
9005	0.31251	0.94975	-1.16313	-0.05156	25.2141	25.4784	M	78	82	2.2	3.1	0.78846	1.1314	28	27	Post grad	29	27
9006	0.92993	2.53164	-0.07265	0.92887	23.9576	24.1155	F	76	80	2.1	2.3	0.74194	0.83291	28	27	College grad	30	30
9007	0.69642	3.17315	-0.3618	1.15473	22.6713	24.3349	F	87	91	2.6	2.8	0.95551	1.02962	28	24	HS grad	30	24
9008	0.62299	.	-0.47323	.	26.713	.	M	80	.	3.1	.	1.1314	.	26	.	College grad	28	.
9009	1.17221	3.26626	0.15889	1.18365	25.5251	.	F	83	87	3.9	5.9	1.36098	1.77495	.	20	College grad	28	.
9010	0.20823	.	-1.56912	.	26.5345	.	M	80	.	2.4	.	0.87547	.	28	.	Post grad	30	.
9011	0.59102	.	-0.5259	.	24.8003	.	F	87	.	3.1	.	1.1314	.	23	.	College grad	30	.
9014	0.33328	1.05656	-1.09878	0.05502	21.9097	21.7886	F	77	81	2.3	2.2	0.83291	0.78846	27	27	HS grad	30	28
9015	0.42845	2.15372	-0.84757	0.7672	29.0148	28.3689	M	80	84	2.7	3.6	0.99325	1.28093	26	25	HS grad	26	27
9016	1.82661	3.2986	0.60246	1.1935	26.2753	27.0713	F	81	85	2.9	3	1.06471	1.09861	20	22	HS grad	30	28
9017	1.04799	2.83653	0.04688	1.04258	21.6316	21.3551	F	83	87	3	2.5	1.09861	0.91629	28	22	HS grad	29	29
9018	0.99721	.	-0.00279	.	27.127	.	M	79	.	3	.	1.09861	.	26	.	College grad	29	.
9019	1.0534	2.76352	0.05203	1.01651	21.4763	21.5882	M	80	84	3.1	4.6	1.1314	1.52606	28	19	Post grad	27	30
9020	0.13909	.	-1.97263	.	24.7148	.	F	80	.	3.5	.	1.25276	.	26	.	HS grad	30	.
9021	0.10098	0.36295	-2.29287	-1.0135	27.0618	25.1594	F	78	82	2.5	2.8	0.91629	1.02962	28	28	Post grad	28	29
9022	0.03545	0.26042	-3.33951	-1.34545	25.6241	26.2288	F	81	85	2.6	3	0.95551	1.09861	28	28	HS grad	29	28
9023	0.84566	.	-0.16764	.	33.0437	.	M	89	.	3.8	.	1.335	.	24	.	HS grad	29	.
9024	3.19845	4.9348	1.16267	1.59631	24.1172	22.7519	M	84	88	3.2	2.9	1.16315	1.06471	25	23	9-12 years	26	26
9025	0.53162	.	-0.63182	.	30.527	.	F	88	.	3.5	.	1.25276	.	21	.	9-12 years	26	.
9027	3.02017	4.72476	1.10531	1.55282	41.2498	40.0782	F	82	86	4.4	8.6	1.4816	2.15176	23	25	HS grad	29	30
9029	0.59299	1.35362	-0.52258	0.30278	26.5299	27.8877	F	82	86	3.4	3.3	1.22378	1.19392	23	19	HS grad	29	26
9030	0.57823	1.40464	-0.54779	0.33978	19.7513	20.7923	F	80	84	3.8	4.6	1.335	1.52606	28	26	HS grad	27	26
9031	0.72722	2.48712	-0.31852	0.91113	23.5814	22.4919	F	85	89	2.3	2.5	0.83291	0.91629	28	25	HS grad	29	29
9032	0.13228	0.52235	-2.0228	-0.64942	22.9737	22.3247	M	75	79	2.6	2.1	0.95551	0.74194	28	26	HS grad	27	30
9033	0.46461	0.72754	-0.76656	-0.31809	26.8193	27.1146	F	82	86	3	2.7	1.09861	0.99325	28	28	HS grad	29	29
9034	2.23649	.	0.80491	.	30.864	.	F	87	.	4.9	.	1.58924	.	21	.	9-12 years	25	.
9035	0.14882	0.22972	-1.90499	-1.47091	28.9035	30.3938	F	88	92	3.4	3.4	1.22378	1.22378	24	27	Post grad	29	29
9036	1.71593	.	0.53996	.	26.6144	.	M	89	.	3.8	.	1.335	.	24	.	HS grad	27	.
9037	0.07377	0.12411	-2.60684	-2.08658	21.5253	21.4632	M	85	89	2.2	2.6	0.78846	0.95551	28	26	College grad	28	27
9038	4.11167	5.22059	1.41383	1.65261	29.9907	27.1634	F	77	81	3.5	4	1.25276	1.38629	27	22	HS grad	29	28
9039	0.56449	0.96599	-0.57183	-0.0346	41.6972	39.846	F	84	88	3.4	4.6	1.22378	1.52606	25	21	HS grad	30	28
9040	0.27958	0.76983	-1.27446	-0.26159	26.1726	26.6218	M	77	81	2.3	2.8	0.83291	1.02962	28	23	College grad	27	30
9041	1.60717	2.87148	0.47447	1.05483	18.0664	16.4681	F	89	93	3.5	2.6	1.25276	0.95551	26	27	HS grad	24	24
9043	1.25206	2.32746	0.22479	0.84478	20.5743	20.4902	F	85	89	2.2	2.3	0.78846	0.83291	28	27	College grad	28	29
9045	0.52658	.	-0.64135	.	23.8725	.	M	78	.	3.7	.	1.30833	.	23	.	College grad	26	.
9047	0.27618	0.62065	-1.28672	-0.47698	30.8557	29.8935	F	81	85	3.4	2.7	1.22378	0.99325	24	24	HS grad	27	26
9048	0.4819	.	-0.73001	.	22.8212	.	F	88	.	3.1	.	1.1314	.	25	.	College grad	29	.
9049	0.12808	.	-2.05511	.	23.3307	.	M	82	.	2.6	.	0.95551	.	26	.	Post grad	28	.
9050	0.97909	1.99354	-0.02113	0.68991	22.6643	22.6317	F	86	90	3.5	3.1	1.25276	1.1314	24	21	Post grad	27	30
9052	1.22878	2.07475	0.20602	0.72984	31.229	28.2852	M	83	87	2.7	3.2	0.99325	1.16315	26	28	HS grad	28	28
9053	0.78405	1.65814	-0.24328	0.50569	20.7681	20.2813	M	87	91	3.2	2.8	1.16315	1.02962	28	25	College grad	30	29
9054	0.51708	0.94659	-0.65956	-0.05489	23.0725	23.5161	M	88	92	2.9	2.9	1.06471	1.06471	26	26	College grad	27	27
9055	0.89408	1.21745	-0.11196	0.19676	29.5454	27.1744	M	89	93	3.1	3	1.1314	1.09861	28	28	College grad	27	29
9056	0.79365	0.65359	-0.23112	-0.42528	23.9507	22.3093	M	88	92	2.8	4.3	1.02962	1.45862	23	22	College grad	27	26
9058	0.39172	.	-0.9372	.	29.1842	.	F	86	.	2.7	.	0.99325	.	28	.	Post grad	29	.
9060	0.55648	1.40621	-0.58612	0.3409	25.1763	24.1141	M	78	82	2.9	2.8	1.06471	1.02962	28	26	Post grad	30	28
9063	1.13667	1.99398	0.1281	0.69013	25.5029	26.8659	M	83	87	3.1	3.7	1.1314	1.30833	28	24	Post grad	29	26
9064	0.58697	.	-0.53278	.	25.9735	24.9473	M	82	86	2.9	3.1	1.06471	1.1314	25	22	College grad	29	29
9065	1.068	1.98908	0.06579	0.68767	21.3224	22.1901	F	83	88	2.7	2.7	0.99325	0.99325	28	26	College grad	30	29
9066	0.33497	0.50606	-1.09372	-0.6811	29.8638	29.0455	F	80	85	2.9	2.8	1.06471	1.02962	28	27	HS grad	30	27
9067	0.96135	.	-0.03942	.	23.0743	.	M	83	.	3.2	.	1.16315	.	27	.	Post grad	26	.
9071	0.61828	1.01987	-0.48081	0.01968	23.437	24.7106	M	77	81	5.8	5.7	1.75786	1.74047	23	18	HS grad	27	28
9072	0.644	0.90495	-0.44006	-0.09987	23.9026	21.3296	M	85	90	2.4	4.6	0.87547	1.52606	26	17	College grad	28	29
9074	0.26992	0.42231	-1.30965	-0.86201	24.5097	25.6361	F	79	83	2.8	2.4	1.02962	0.87547	28	26	College grad	29	30
9075	1.44932	.	0.37109	.	23.0787	.	F	81	.	3	.	1.09861	.	28	.	College grad	28	.
9077	1.27815	.	0.24541	.	25.797	.	F	83	.	3.1	.	1.1314	.	28	.	Post grad	30	.
9078	0.31816	1.86138	-1.14521	0.62132	30.8077	31.7063	F	80	84	2.5	2.9	0.91629	1.06471	28	24	Post grad	30	28
9079	1.36182	1.85199	0.30882	0.61626	26.3078	26.3817	M	77	81	2.2	2.3	0.78846	0.83291	28	28	Post grad	30	30
9080	1.11418	.	0.10811	.	29.0586	.	M	88	.	3.6	.	1.28093	.	26	.	HS grad	30	.
9081	0.88542	.	-0.1217	.	29.7036	.	M	87	.	3.4	.	1.22378	.	27	.	1-8 years	25	.
9082	2.18349	.	0.78093	.	31.6559	.	F	90	.	6.4	.	1.8563	.	14	.	Post grad	29	.
9083	0.26848	0.4085	-1.31497	-0.89526	29.0412	28.6583	M	86	90	2.9	3	1.06471	1.09861	28	25	Post grad	30	30
9084	3.5328	4.15073	1.26209	1.42328	25.5964	26.6995	F	85	89	3.7	4.4	1.30833	1.4816	24	24	HS grad	29	27
9085	0.41412	.	-0.8816	.	31.8041	.	F	77	.	3.8	.	1.335	.	25	.	HS grad	28	.
9086	0.71442	0.80592	-0.33629	-0.21577	29.8098	29.3311	F	77	81	2.8	3.5	1.02962	1.25276	28	27	Post grad	29	27
9087	1.20085	.	0.18303	.	27.3335	.	M	89	.	2.9	.	1.06471	.	22	.	College grad	29	.
9089	0.70341	.	-0.35181	.	25.089	.	F	85	.	3.1	.	1.1314	.	26	.	HS grad	28	.
9090	1.09181	1.94994	0.08783	0.6678	29.1199	28.788	M	80	84	2.6	3.2	0.95551	1.16315	26	26	HS grad	29	27
9091	0.60462	1.23477	-0.50315	0.21088	26.1751	28.3037	F	86	90	4.3	3.3	1.45862	1.19392	23	22	HS grad	29	27
9093	0.78917	1.50914	-0.23677	0.41154	22.0145	20.0233	F	86	90	4.5	4.7	1.50408	1.54756	24	20	Post grad	28	26
9094	1.04997	.	0.04876	.	24.112	.	M	87	.	2.7	.	0.99325	.	27	.	HS grad	28	.
9095	0.22168	0.43683	-1.5065	-0.82822	22.1736	21.7192	M	80	84	2.4	3.2	0.87547	1.16315	28	28	College grad	30	30
9097	1.46072	1.73863	0.37893	0.5531	27.6294	28.3371	M	77	81	3.6	3.9	1.28093	1.36098	26	28	Post grad	27	26
9098	0.4206	0.62743	-0.86608	-0.46613	24.9079	24.6797	M	85	89	3.2	2.7	1.16315	0.99325	28	26	College grad	30	27
9099	2.96874	4.25515	1.08814	1.44813	27.3701	27.3221	M	83	87	3.9	5	1.36098	1.60944	23	21	Post grad	30	30
9100	0.7314	1.5082	-0.3128	0.41091	21.4444	20.5483	F	88	92	4.3	4.4	1.45862	1.4816	19	18	9-12 years	28	25
9101	2.69634	4.05517	0.9919	1.39999	29.8277	26.3292	F	80	84	3.6	5.9	1.28093	1.77495	27	20	College grad	29	24
9102	0.60317	1.52034	-0.50555	0.41893	21.0841	20.6109	F	84	88	2.3	2.5	0.83291	0.91629	25	23	Post grad	30	29
9103	0.70886	0.9846	-0.3441	-0.01552	33.7542	35.125	M	84	88	3.3	3.8	1.19392	1.335	28	23	College grad	29	30
9104	2.23496	.	0.80423	.	22.5673	22.4505	F	89	93	2.8	4.2	1.02962	1.43508	27	23	HS grad	29	24
9105	4.22793	4.98154	1.44171	1.60574	25.9639	22.0033	F	84	88	5.4	8	1.6864	2.07944	20	14	Post grad	28	28
9106	0.88482	1.45272	-0.12237	0.37344	23.0006	20.2435	F	84	88	3.4	3.9	1.22378	1.36098	27	22	College grad	28	23
9107	0.143	0.22861	-1.94491	-1.47575	32.3404	.	M	80	84	3.4	3.6	1.22378	1.28093	25	23	9-12 years	29	29
