# Supplementary material for: Longitudinal microstructural changes of cerebral white matter and their association with mobility performance in older persons
Source: PLoS One. 2018 Mar 19;13(3):e0194051. doi: 10.1371/journal.pone.0194051 (PMC5858767; doi:10.1371/journal.pone.0194051)
Supplement: S2 Data — The file S2 Data contains the global diffusion indices at baseline and at four year follow-up (4yrs). The indices are: mean axial diffusivity in cerebral normal appearing white matter (AD_NAWM) and white matter hyperintensities (AD_WMH), mean fractional anisotropy in cerebral normal appearing white matter (FA_NAWM) and white matter hyperintensities (FA_WMH), and mean radial diffusivity in cerebral normal appearing white matter (RD_NAWM) and white matter hyperintensities (RD_WMH). (XLSX) [file pone.0194051.s004.xlsx]

## Sheet: S2 Data
ID	AD_WMH_MEAN_BASELINE	AD_NAWM_MEAN_BASELINE	AD_WMH_MEAN_4YRS	AD_NAWM_MEAN_4YRS	FA_WMH_MEAN_BASELINE	FA_NAWM_MEAN_BASELINE	FA_WMH_MEAN_4YRS	FA_NAWM_MEAN_4YRS	RD_WMH_MEAN_BASELINE	RD_NAWM_MEAN_BASELINE	RD_WMH_MEAN_4YRS	RD_NAWM_MEAN_4YRS
9001	1.29543	1.22745	.	.	0.29213	0.41996	.	.	0.82078	0.63513	.	.
9003	1.49632	1.2269	1.47549	1.17615	0.30113	0.41207	0.3213	0.35602	0.94215	0.63614	0.89821	0.67643
9004	1.56194	1.19414	1.64839	1.1416	0.30817	0.4539	0.36436	0.41277	0.96635	0.56643	0.93894	0.58934
9005	1.62519	1.22811	1.64454	1.17026	0.24578	0.41119	0.26979	0.3767	1.13201	0.6409	1.11467	0.64994
9006	1.601	1.18572	1.59956	1.13645	0.27717	0.40101	0.28023	0.33847	1.04712	0.62567	1.05271	0.67223
9007	1.61114	1.24075	1.72492	1.1827	0.32287	0.43311	0.29101	0.33771	0.9694	0.61779	1.1055	0.70002
9008	1.70082	1.245	.	.	0.23087	0.39345	.	.	1.20821	0.6657	.	.
9009	1.55582	1.28752	.	.	0.30876	0.40142	.	.	0.95745	0.6835	.	.
9010	1.68293	1.19135	.	.	0.27403	0.44444	.	.	1.12421	0.58138	.	.
9011	1.70242	1.23793	.	.	0.28003	0.4139	.	.	1.12165	0.63763	.	.
9014	1.49484	1.24966	1.63127	1.18779	0.27079	0.39913	0.30531	0.326	0.99121	0.66318	1.02047	0.72052
9015	1.73895	1.21803	.	.	0.26273	0.40928	.	.	1.16523	0.6377	.	.
9016	1.516	1.18846	1.50443	1.08279	0.31445	0.41119	0.30859	0.33498	0.93195	0.61567	0.94106	0.64546
9017	1.67213	1.21239	1.69347	1.20221	0.31627	0.42637	0.31987	0.36909	1.02019	0.61111	1.04949	0.67945
9018	1.72021	1.19361	.	.	0.29624	0.35123	.	.	1.09242	0.70637	.	.
9019	1.55578	1.24974	1.62465	1.19989	0.25017	0.40997	0.2704	0.36901	1.07851	0.65099	1.08592	0.67209
9020	1.43427	1.24742	.	.	0.23675	0.4069	.	.	1.01032	0.65238	.	.
9021	1.42302	1.18456	1.5623	1.11286	0.33201	0.41762	0.34857	0.36987	0.84034	0.60597	0.92438	0.62065
9022	1.46519	1.24635	.	.	0.30242	0.4219	.	.	0.92609	0.62881	.	.
9023	1.52632	1.20468	.	.	0.35531	0.37254	.	.	0.87082	0.67353	.	.
9024	1.69225	1.21966	1.68345	1.1415	0.23011	0.39807	0.22843	0.34556	1.19593	0.6457	1.19354	0.66179
9025	1.56122	1.22944	.	.	0.32379	0.42263	.	.	0.94555	0.62144	.	.
9027	1.59367	1.19492	1.51515	1.12739	0.26545	0.39358	0.27417	0.31842	1.06497	0.64315	1.00052	0.69033
9029	1.76096	1.14262	.	.	0.3411	0.44811	.	.	1.03625	0.55494	.	.
9030	1.53742	1.17551	1.54516	1.18683	0.28143	0.36548	0.36522	0.38323	1.00264	0.65994	0.93168	0.66953
9031	1.61224	1.31302	.	.	0.28814	0.4147	.	.	1.03036	0.67141	.	.
9032	1.42356	1.18504	1.73889	1.13434	0.27139	0.44416	0.28848	0.39538	0.94935	0.57168	1.1456	0.60435
9033	1.40883	1.20734	.	.	0.2589	0.41267	.	.	0.96434	0.61897	.	.
9034	1.42979	1.2613	.	.	0.39292	0.41129	.	.	0.76597	0.6559	.	.
9035	1.41586	1.19505	1.39864	1.14173	0.27744	0.40806	0.28435	0.35669	0.94604	0.62104	0.92404	0.65596
9036	1.73289	1.22613	.	.	0.29448	0.3947	.	.	1.11022	0.65686	.	.
9037	1.17352	1.1734	1.43578	1.13981	0.27732	0.44839	0.3287	0.40543	0.78694	0.56754	0.89034	0.59599
9038	1.70944	1.31043	1.67347	1.20354	0.22195	0.37412	0.23251	0.29299	1.22026	0.72399	1.17768	0.76867
9039	1.59888	1.23424	1.57365	1.17739	0.25657	0.43106	0.30503	0.41018	1.10608	0.61307	1.01552	0.61208
9040	1.56188	1.15441	1.56933	1.11354	0.27002	0.43193	0.26772	0.3898	1.05018	0.56861	1.06251	0.60044
9041	1.57071	1.2182	1.602	1.14715	0.27924	0.38947	0.28545	0.35035	1.03045	0.65596	1.03621	0.66335
9043	1.45715	1.18582	1.50633	1.12551	0.2647	0.3725	0.26703	0.33778	0.97634	0.65888	1.00778	0.66349
9045	1.44569	1.17084	.	.	0.30059	0.43831	.	.	0.93023	0.5722	.	.
9047	1.65141	1.16803	.	.	0.28432	0.41669	.	.	1.09251	0.59776	.	.
9048	1.55205	1.19981	.	.	0.31426	0.42681	.	.	0.96156	0.60731	.	.
9049	1.38159	1.18221	.	.	0.27088	0.40692	.	.	0.92386	0.61229	.	.
9050	1.64551	1.22193	1.68231	1.13653	0.35205	0.43249	0.33711	0.36028	0.9521	0.61433	1.01274	0.64694
9052	1.56255	1.22984	.	.	0.29064	0.44234	.	.	1.00825	0.5969	.	.
9053	1.53187	1.18924	1.58661	1.12355	0.25688	0.38996	0.26637	0.36035	1.05303	0.63961	1.06768	0.64133
9054	1.56177	1.17871	.	.	0.2889	0.43634	.	.	1.02853	0.58264	.	.
9055	1.51632	1.21128	1.46632	1.16018	0.326	0.37165	0.32575	0.34478	0.89941	0.66879	0.87189	0.67407
9056	1.73572	1.20728	1.6185	1.14543	0.3199	0.43538	0.32734	0.38156	1.09314	0.59403	1.00225	0.62352
9058	1.44097	1.19336	.	.	0.30032	0.42292	.	.	0.91971	0.60044	.	.
9060	1.67156	1.16762	1.72597	1.17809	0.31675	0.40097	0.30488	0.38632	1.04121	0.61565	1.11132	0.63833
9063	1.77109	1.21168	1.75452	1.18476	0.32435	0.41055	0.34979	0.38499	1.08242	0.6267	1.03	0.64337
9064	1.53457	1.21831	.	.	0.30276	0.39522	.	.	0.96126	0.64618	.	.
9065	1.60709	1.21211	1.64608	1.2044	0.30447	0.41144	0.28729	0.34358	1.00983	0.62604	1.06461	0.70296
9066	1.49571	1.15807	.	.	0.29894	0.44144	.	.	0.96908	0.56508	.	.
9067	1.65812	1.16115	.	.	0.35246	0.44931	.	.	0.96475	0.5615	.	.
9071	1.84194	1.23592	1.79418	1.23721	0.3763	0.42674	0.40948	0.38902	1.03267	0.61892	0.94024	0.66768
9072	1.58359	1.19119	1.58209	1.13411	0.30223	0.41995	0.30216	0.3586	1.00915	0.60482	1.00711	0.64427
9074	1.52588	1.20246	1.55121	1.1562	0.26202	0.39158	0.28824	0.35799	1.03221	0.64057	0.99402	0.65806
9075	1.57387	1.21952	.	.	0.29118	0.40049	.	.	1.01553	0.64319	.	.
9077	1.62377	1.25191	.	.	0.31262	0.39295	.	.	1.00524	0.66662	.	.
9078	1.49182	1.24789	1.39905	1.18198	0.23528	0.38689	0.3152	0.35978	1.0482	0.67691	0.86389	0.67657
9079	1.60449	1.15387	1.63333	1.0903	0.33636	0.42564	0.34114	0.37161	0.94996	0.57901	0.96247	0.60815
9080	1.54966	1.20885	.	.	0.27524	0.38479	.	.	1.03556	0.65959	.	.
9081	1.62247	1.19786	.	.	0.28002	0.40636	.	.	1.07978	0.62464	.	.
9082	1.6589	1.2622	.	.	0.25521	0.37549	.	.	1.13044	0.69711	.	.
9083	1.54605	1.14264	1.5261	1.1191	0.25685	0.44327	0.27636	0.40433	1.08316	0.55217	1.03026	0.58964
9084	1.65297	1.21569	.	.	0.25476	0.42702	.	.	1.13973	0.61868	.	.
9085	1.4265	1.17699	.	.	0.29606	0.40864	.	.	0.91406	0.60784	.	.
9086	1.46103	1.19093	1.50235	1.14621	0.32983	0.38678	0.34044	0.31791	0.86682	0.64162	0.87967	0.70183
9087	1.61246	1.22511	.	.	0.33619	0.44307	.	.	0.96211	0.59953	.	.
9089	1.56602	1.21444	.	.	0.32902	0.44219	.	.	0.95427	0.59323	.	.
9090	1.54965	1.18285	1.6074	1.15522	0.28017	0.41729	0.2812	0.38148	1.00677	0.60324	1.05197	0.63178
9091	1.4381	1.19426	1.48546	1.1488	0.28689	0.43417	0.30231	0.39206	0.94195	0.5882	0.94394	0.615
9093	1.59102	1.23783	.	.	0.29484	0.39125	.	.	1.02323	0.6629	.	.
9094	1.56192	1.24588	.	.	0.30001	0.42349	.	.	0.99593	0.6268	.	.
9095	1.49086	1.19039	.	.	0.26597	0.41533	.	.	1.01341	0.60963	.	.
9097	1.51771	1.17915	1.50274	1.12722	0.2983	0.39	0.29628	0.35393	0.95776	0.63224	0.95656	0.64757
9098	1.5303	1.17462	1.51982	1.1631	0.27015	0.41888	0.28879	0.38494	1.03593	0.60139	0.99646	0.63812
9099	1.63144	1.21381	.	.	0.30513	0.41776	.	.	1.02458	0.62485	.	.
9100	1.64115	1.24807	.	.	0.24907	0.4141	.	.	1.1466	0.64214	.	.
9101	1.56195	1.20269	.	.	0.33882	0.39964	.	.	0.92692	0.63727	.	.
9102	1.53022	1.18296	1.61853	1.15064	0.32793	0.4348	0.3329	0.39105	0.93282	0.58147	0.9841	0.61838
9103	1.65197	1.18229	.	.	0.32565	0.41361	.	.	1.00159	0.61168	.	.
9104	1.61375	1.25368	.	.	0.28689	0.41125	.	.	1.04077	0.64183	.	.
9105	1.62719	1.23581	1.65917	1.20519	0.35119	0.38806	0.34731	0.37059	0.94285	0.68592	0.96671	0.68293
9106	1.67822	1.18713	.	.	0.24859	0.40967	.	.	1.17517	0.61809	.	.
9107	1.48359	1.17827	.	.	0.28773	0.40482	.	.	0.9623	0.6173	.	.
