# Supplementary material for: Longitudinal microstructural changes of cerebral white matter and their association with mobility performance in older persons
Source: PLoS One. 2018 Mar 19;13(3):e0194051. doi: 10.1371/journal.pone.0194051 (PMC5858767; doi:10.1371/journal.pone.0194051)
Supplement: S3 Data — The file S3 Data contains the regional diffusion indices at baseline and at four year follow-up (4yrs). The measures represent the mean axial diffusivity (AD), radial diffusivity (RD) and fractional anisotropy (FA) in the normal appearing white matter (NAWM) of the genu, body and splenium of the corpus callosum (GCC, BCC, SCC, respectively) and in the anterior, superior and posterior parts of the corona radiata (ACR, SCR, PCR, respectively). (XLSX) [file pone.0194051.s005.xlsx]

## Sheet: S3 Data
ID	GCC_NAWM_MEAN_FA_BASELINE	BCC_NAWM_MEAN_FA_BASELINE	SCC_NAWM_MEAN_FA_BASELINE	TOTAL_ACR_NAWM_MEAN_FA_BASELINE	TOTAL_SCR_NAWM_MEAN_FA_BASELINE	TOTAL_PCR_NAWM_MEAN_FA_BASELINE	GCC_NAWM_MEAN_AD_BASELINE	BCC_NAWM_MEAN_AD_BASELINE	SCC_NAWM_MEAN_AD_BASELINE	TOTAL_ACR_NAWM_MEAN_AD_BASELINE	TOTAL_SCR_NAWM_MEAN_AD_BASELINE	TOTAL_PCR_NAWM_MEAN_AD_BASELINE	GCC_NAWM_MEAN_RD_BASELINE	BCC_NAWM_MEAN_RD_BASELINE	SCC_NAWM_MEAN_RD_BASELINE	TOTAL_ACR_NAWM_MEAN_RD_BASELINE	TOTAL_SCR_NAWM_MEAN_RD_BASELINE	TOTAL_PCR_NAWM_MEAN_RD_BASELINE	GCC_NAWM_MEAN_FA_4YRS	BCC_NAWM_MEAN_FA_4YRS	SCC_NAWM_MEAN_FA_4YRS	TOTAL_ACR_NAWM_MEAN_FA_4YRS	TOTAL_SCR_NAWM_MEAN_FA_4YRS	TOTAL_PCR_NAWM_MEAN_FA_4YRS	GCC_NAWM_MEAN_AD_4YRS	BCC_NAWM_MEAN_AD_4YRS	SCC_NAWM_MEAN_AD_4YRS	TOTAL_ACR_NAWM_MEAN_AD_4YRS	TOTAL_SCR_NAWM_MEAN_AD_4YRS	TOTAL_PCR_NAWM_MEAN_AD_4YRS	GCC_NAWM_MEAN_RD_4YRS	BCC_NAWM_MEAN_RD_4YRS	SCC_NAWM_MEAN_RD_4YRS	TOTAL_ACR_NAWM_MEAN_RD_4YRS	TOTAL_SCR_NAWM_MEAN_RD_4YRS	TOTAL_PCR_NAWM_MEAN_RD_4YRS
9001	0.602647	0.600163	0.656985	0.391466	0.502453	0.531308	1.4582	1.58249	1.46102	1.14478	1.23253	1.36098	0.485751	0.524743	0.410828	0.622516	0.520915	0.548039	.	.	.	.	.	.	.	.	.	.	.	.	.	.	.	.	.	.
9003	0.622913	0.560321	0.760317	0.436278	0.484717	0.485388	1.52813	1.59321	1.60766	1.2412	1.27152	1.36421	0.476853	0.574627	0.312194	0.604202	0.56091	0.597771	0.615471	0.520196	0.75313	0.413752	0.479728	0.457459	1.68714	1.54245	1.6527	1.25666	1.28719	1.32528	0.53424	0.603767	0.332087	0.636552	0.574009	0.622361
9004	0.683821	0.630826	0.785541	0.459894	0.525727	0.529666	1.62952	1.58917	1.5436	1.28515	1.32563	1.36292	0.429408	0.481624	0.268916	0.598437	0.528271	0.537669	0.667593	0.594902	0.759327	0.467943	0.549712	0.503621	1.63633	1.54563	1.57119	1.25981	1.32413	1.26914	0.449145	0.51836	0.309282	0.575381	0.500651	0.540469
9005	0.633969	0.607265	0.740664	0.436715	0.456676	0.465551	1.51958	1.58603	1.56058	1.22728	1.24426	1.34656	0.462618	0.51164	0.340758	0.61445	0.579885	0.620298	0.627302	0.565924	0.720749	0.423607	0.469829	0.481072	1.63195	1.57415	1.61148	1.21691	1.25795	1.33481	0.503492	0.561222	0.373455	0.619104	0.569176	0.592632
9006	0.622517	0.598849	0.733688	0.40444	0.441794	0.477201	1.53932	1.62793	1.56625	1.21424	1.17975	1.31019	0.484872	0.534404	0.345469	0.637968	0.570734	0.584293	0.645321	0.574688	0.762085	0.401606	0.446036	0.465179	1.68817	1.61719	1.56977	1.23757	1.18894	1.29224	0.492626	0.560383	0.313668	0.653859	0.569724	0.587309
9007	0.672644	0.620545	0.727578	0.45119	0.522918	0.524755	1.51388	1.66717	1.58808	1.22834	1.30592	1.41822	0.409887	0.53056	0.351699	0.591266	0.53637	0.577213	0.633037	0.514489	0.712965	0.393048	0.475866	0.425747	1.77346	1.65254	1.53452	1.30159	1.27069	1.29067	0.537162	0.669784	0.356314	0.695753	0.5751	0.660204
9008	0.61824	0.538152	0.760524	0.350543	0.488796	0.46254	1.6865	1.63831	1.46974	1.29246	1.35754	1.43235	0.540645	0.636666	0.289627	0.73904	0.584014	0.657875	.	.	.	.	.	.	.	.	.	.	.	.	.	.	.	.	.	.
9009	0.610479	0.616354	0.716811	0.416029	0.528095	0.531166	1.57997	1.6428	1.54837	1.32143	1.37106	1.47693	0.514255	0.510364	0.368468	0.66852	0.54522	0.581132	.	.	.	.	.	.	.	.	.	.	.	.	.	.	.	.	.	.
9010	0.671168	0.625741	0.753635	0.505741	0.482828	0.51116	1.53404	1.58956	1.52517	1.26442	1.16619	1.29384	0.414987	0.490882	0.305043	0.534392	0.516294	0.530811	.	.	.	.	.	.	.	.	.	.	.	.	.	.	.	.	.	.
9011	0.694217	0.630616	0.749905	0.425932	0.516358	0.506259	1.66119	1.60621	1.54891	1.28932	1.32352	1.43503	0.412941	0.482074	0.324796	0.643401	0.541436	0.597765	.	.	.	.	.	.	.	.	.	.	.	.	.	.	.	.	.	.
9014	0.592417	0.579131	0.720279	0.397415	0.461622	0.520742	1.6107	1.643	1.61031	1.293	1.25465	1.4399	0.549485	0.571228	0.373347	0.678817	0.574927	0.580107	0.569838	0.470957	0.728723	0.365045	0.458905	0.530402	1.86459	1.62003	1.69815	1.36228	1.27415	1.45342	0.669889	0.722365	0.376462	0.757448	0.585659	0.571097
9015	0.651228	0.587733	0.7108	0.405109	0.470958	0.442956	1.58651	1.62342	1.60466	1.253	1.3219	1.38626	0.45548	0.55006	0.379317	0.654025	0.593664	0.665163	.	.	.	.	.	.	.	.	.	.	.	.	.	.	.	.	.	.
9016	0.619041	0.587006	0.746343	0.412095	0.483799	0.479783	1.53127	1.61364	1.51714	1.21534	1.24231	1.34345	0.483008	0.547876	0.319427	0.628672	0.546891	0.597684	0.649125	0.502349	0.773632	0.396822	0.482949	0.473741	1.63969	1.54681	1.45096	1.16722	1.2155	1.2668	0.48244	0.648255	0.271274	0.618849	0.535835	0.565866
9017	0.559862	0.599509	0.731926	0.380591	0.551663	0.549282	1.45573	1.56492	1.51511	1.25632	1.31487	1.37836	0.541245	0.50874	0.33062	0.680126	0.498773	0.541917	0.596226	0.559514	0.670083	0.435289	0.54983	0.54338	1.67402	1.62624	1.69154	1.27778	1.3212	1.42103	0.563925	0.590941	0.473011	0.635566	0.504644	0.567463
9018	0.560514	0.495383	0.702617	0.339407	0.483611	0.506397	1.60623	1.51522	1.49799	1.17658	1.29963	1.25039	0.595369	0.642917	0.365551	0.682224	0.572286	0.55652	.	.	.	.	.	.	.	.	.	.	.	.	.	.	.	.	.	.
9019	0.660977	0.656234	0.741658	0.434185	0.481742	0.467749	1.55553	1.6431	1.53198	1.28175	1.29884	1.39758	0.439588	0.463027	0.336118	0.644882	0.575096	0.641579	0.658719	0.617033	0.732816	0.456463	0.503887	0.510991	1.63517	1.64952	1.65881	1.27443	1.3383	1.42161	0.463379	0.515067	0.374555	0.612586	0.560047	0.5835
9020	0.653655	0.615727	0.697749	0.415749	0.41704	0.483167	1.6329	1.7044	1.58133	1.2622	1.21626	1.40123	0.475134	0.558206	0.406546	0.641615	0.613401	0.619192	.	.	.	.	.	.	.	.	.	.	.	.	.	.	.	.	.	.
9021	0.679703	0.682302	0.757239	0.473005	0.473527	0.464494	1.58898	1.60394	1.62941	1.2485	1.15455	1.29205	0.421943	0.41531	0.32601	0.580091	0.535584	0.598325	0.725108	0.648401	0.796913	0.460582	0.472573	0.478556	1.61591	1.61263	1.62765	1.23003	1.14441	1.31382	0.365696	0.464083	0.271267	0.584305	0.528812	0.585146
9022	0.642222	0.65127	0.779387	0.40158	0.447369	0.466996	1.62816	1.70357	1.6741	1.268	1.19056	1.311	0.477767	0.479637	0.306727	0.660192	0.566635	0.594717	.	.	.	.	.	.	.	.	.	.	.	.	.	.	.	.	.	.
9023	0.532786	0.597444	0.772713	0.416276	0.495695	0.525743	1.36346	1.64159	1.75117	1.24926	1.34973	1.42402	0.549307	0.540984	0.324431	0.643539	0.57471	0.572018	.	.	.	.	.	.	.	.	.	.	.	.	.	.	.	.	.	.
9024	0.647903	0.639445	0.73266	0.425687	0.492101	0.574904	1.61145	1.65658	1.59754	1.31951	1.30313	1.50125	0.469047	0.496576	0.346208	0.654865	0.564828	0.530254	0.649309	0.573554	0.72295	0.44088	0.516085	0.577851	1.6529	1.65034	1.61886	1.31578	1.30514	1.49991	0.478086	0.583537	0.361359	0.631664	0.529695	0.515346
9025	0.571803	0.616314	0.726258	0.42743	0.495855	0.510892	1.50864	1.67825	1.61447	1.28695	1.29379	1.42116	0.538431	0.525026	0.361344	0.640174	0.555949	0.584072	.	.	.	.	.	.	.	.	.	.	.	.	.	.	.	.	.	.
9027	0.633217	0.639724	0.764726	0.392296	0.46729	0.52028	1.52219	1.65744	1.60823	1.19939	1.25785	1.35995	0.460034	0.492642	0.321038	0.645334	0.575656	0.554058	0.579902	0.553503	0.757507	0.368519	0.485515	0.560634	1.58946	1.62853	1.62853	1.19602	1.28314	1.48309	0.552968	0.603125	0.334548	0.672118	0.561486	0.545171
9029	0.697837	0.679271	0.764112	0.472491	0.495765	0.533565	1.59153	1.59771	1.54736	1.19641	1.22533	1.26527	0.402565	0.417886	0.302731	0.547417	0.528045	0.521303	.	.	.	.	.	.	.	.	.	.	.	.	.	.	.	.	.	.
9030	0.409387	0.500645	0.70096	0.364948	0.451134	0.467805	1.50509	1.58526	1.58087	1.23168	1.21743	1.37911	0.763547	0.671686	0.387002	0.691452	0.568072	0.628062	0.452688	0.478812	0.806304	0.394711	0.472783	0.711277	1.88271	1.59192	1.07815	1.28449	1.23668	0.894446	0.879564	0.710094	0.186245	0.709778	0.553164	0.245689
9031	0.594594	0.600739	0.743469	0.391406	0.522332	0.545876	1.6756	1.70962	1.64362	1.39672	1.42882	1.55029	0.562757	0.555573	0.352094	0.748865	0.576448	0.590541	.	.	.	.	.	.	.	.	.	.	.	.	.	.	.	.	.	.
9032	0.61521	0.614513	0.750403	0.437787	0.473857	0.506364	1.64809	1.64069	1.62736	1.15407	1.16971	1.33972	0.531142	0.518643	0.339162	0.568719	0.536827	0.561672	0.661362	0.63046	0.803567	0.413229	0.466237	0.509091	1.7297	1.69847	1.62905	1.21003	1.20662	1.34046	0.484296	0.506736	0.266514	0.622339	0.560093	0.556059
9033	0.673851	0.567779	0.752437	0.411917	0.468644	0.517127	1.7519	1.62929	1.58152	1.23139	1.26683	1.43213	0.467964	0.56332	0.325165	0.643695	0.575408	0.578253	.	.	.	.	.	.	.	.	.	.	.	.	.	.	.	.	.	.
9034	0.645055	0.52642	0.728282	0.41458	0.582533	0.542713	1.82721	1.69306	1.58318	1.27444	1.39656	1.49602	0.537962	0.666563	0.352886	0.647952	0.488842	0.574573	.	.	.	.	.	.	.	.	.	.	.	.	.	.	.	.	.	.
9035	0.596697	0.554965	0.765451	0.412108	0.482974	0.496598	1.73913	1.67128	1.65711	1.20028	1.17778	1.3277	0.594906	0.615749	0.321073	0.612366	0.528648	0.569697	0.593785	0.56755	0.773493	0.428113	0.472165	0.506177	1.66675	1.65265	1.67088	1.17732	1.16353	1.34612	0.569878	0.586875	0.314216	0.583133	0.533449	0.563229
9036	0.600697	0.500575	0.840408	0.396487	0.508315	0.499937	1.81976	1.64584	1.47628	1.3118	1.32744	1.38963	0.610655	0.708997	0.184573	0.689449	0.548768	0.581549	.	.	.	.	.	.	.	.	.	.	.	.	.	.	.	.	.	.
9037	0.676921	0.638037	0.768061	0.475172	0.506273	0.496689	1.61502	1.59047	1.59499	1.15581	1.19063	1.32153	0.434515	0.46123	0.310387	0.524931	0.500067	0.563345	0.639962	0.630144	0.793206	0.455368	0.500732	0.545424	1.70974	1.67746	1.60956	1.21155	1.21421	1.30896	0.514406	0.502029	0.271771	0.568669	0.511716	0.502476
9038	0.595775	0.52942	0.709704	0.367493	0.418473	0.394265	1.75068	1.65757	1.63252	1.37472	1.31066	1.39085	0.591301	0.64722	0.394064	0.759108	0.661364	0.731152	0.576432	0.518123	0.727993	0.343254	0.445391	0.390038	1.84947	1.64186	1.62548	1.38704	1.32269	1.26784	0.651495	0.653096	0.370066	0.79879	0.628602	0.666057
9039	0.738977	0.607463	0.738492	0.448209	0.501922	0.47835	1.69219	1.64683	1.70928	1.24167	1.26643	1.41493	0.368052	0.528525	0.373819	0.598263	0.536677	0.623814	0.709837	0.647092	0.780338	0.439069	0.499606	0.462114	1.70149	1.64678	1.63351	1.2277	1.26787	1.29862	0.409156	0.464314	0.300045	0.600153	0.539496	0.607606
9040	0.684611	0.62618	0.775522	0.451145	0.488146	0.503727	1.59458	1.60018	1.56841	1.21202	1.20639	1.29765	0.417947	0.492118	0.293323	0.575143	0.520781	0.543681	0.666274	0.594497	0.786428	0.446692	0.480115	0.542426	1.60972	1.5772	1.56725	1.20568	1.22202	1.28724	0.451721	0.530601	0.279957	0.578359	0.535097	0.500823
9041	0.649579	0.611872	0.787023	0.420399	0.452388	0.447526	1.80817	1.74262	1.71531	1.31013	1.22096	1.32098	0.527647	0.557635	0.30335	0.660381	0.576894	0.624064	0.575313	0.554477	0.785896	0.427058	0.464028	0.481474	1.69487	1.64586	1.69555	1.24703	1.22138	1.31067	0.596862	0.614072	0.296539	0.617197	0.559867	0.575413
9043	0.582567	0.523404	0.686162	0.355713	0.386144	0.426381	1.59763	1.63864	1.52493	1.22976	1.16691	1.37085	0.547721	0.650122	0.396031	0.702589	0.626576	0.685458	0.549835	0.521613	0.694221	0.3481	0.397894	0.428881	1.63656	1.62813	1.58723	1.24503	1.18743	1.33969	0.61212	0.647703	0.398002	0.722709	0.618215	0.665691
9045	0.687728	0.569824	0.759866	0.441678	0.458499	0.48594	1.62477	1.59045	1.52338	1.24003	1.18963	1.3005	0.418786	0.553241	0.306727	0.608683	0.563933	0.577752	.	.	.	.	.	.	.	.	.	.	.	.	.	.	.	.	.	.
9047	0.644165	0.559939	0.751827	0.459537	0.476081	0.502972	1.58141	1.64336	1.49256	1.23314	1.18691	1.22379	0.472484	0.601093	0.312031	0.578778	0.541529	0.541438	.	.	.	.	.	.	.	.	.	.	.	.	.	.	.	.	.	.
9048	0.648451	0.565097	0.813018	0.423359	0.436527	0.604194	1.78351	1.62016	1.4732	1.25109	1.17625	1.14995	0.51306	0.573805	0.220237	0.628281	0.570641	0.416115	.	.	.	.	.	.	.	.	.	.	.	.	.	.	.	.	.	.
9049	0.650443	0.598825	0.725637	0.436687	0.437428	0.450522	1.65073	1.63877	1.59813	1.19019	1.1406	1.28197	0.478006	0.53658	0.366147	0.581215	0.554594	0.603284	.	.	.	.	.	.	.	.	.	.	.	.	.	.	.	.	.	.
9050	0.635197	0.583884	0.717187	0.464023	0.580844	0.55121	1.62746	1.62635	1.57187	1.23383	1.37701	1.35438	0.496257	0.54732	0.365205	0.569051	0.481148	0.514957	0.581084	0.565612	0.693664	0.4463	0.562501	0.545863	1.59175	1.63748	1.51213	1.20786	1.36129	1.35423	0.558296	0.580186	0.381785	0.574867	0.499155	0.518829
9052	0.725797	0.652867	0.801014	0.473899	0.472215	0.511611	1.71104	1.67659	1.6903	1.27716	1.25658	1.33403	0.383599	0.469224	0.280197	0.581922	0.571509	0.561129	.	.	.	.	.	.	.	.	.	.	.	.	.	.	.	.	.	.
9053	0.628749	0.581292	0.711965	0.402872	0.479791	0.404688	1.64155	1.661	1.56355	1.22162	1.27471	1.29894	0.514335	0.57489	0.378094	0.633285	0.563334	0.669805	0.62963	0.560306	0.71959	0.425511	0.504891	0.457821	1.61693	1.58155	1.60121	1.20113	1.29186	1.304	0.499179	0.572931	0.371589	0.605398	0.537227	0.599974
9054	0.658722	0.546762	0.800807	0.436771	0.543567	0.543494	1.64593	1.59521	1.48378	1.2317	1.28233	1.33023	0.472305	0.60305	0.239146	0.600487	0.490649	0.512793	.	.	.	.	.	.	.	.	.	.	.	.	.	.	.	.	.	.
9055	0.634743	0.570421	0.756162	0.386974	0.417636	0.425252	1.66651	1.70608	1.62313	1.27811	1.22025	1.35317	0.509367	0.602175	0.336458	0.688287	0.631318	0.675092	0.652383	0.560095	0.773253	0.374726	0.419652	0.44195	1.67667	1.69462	1.59481	1.25215	1.21812	1.3415	0.482364	0.617747	0.305424	0.688617	0.626265	0.646758
9056	0.607004	0.560817	0.783272	0.50963	0.562936	0.544332	1.62174	1.601	1.59871	1.30792	1.36358	1.38914	0.528311	0.571998	0.283973	0.543723	0.497419	0.532669	0.58952	0.499985	0.737915	0.515061	0.548524	0.500231	1.55678	1.55199	1.52457	1.26061	1.34519	1.40202	0.537639	0.657696	0.333122	0.521495	0.509155	0.597389
9058	0.711717	0.634886	0.742894	0.444418	0.445661	0.475897	1.66919	1.68922	1.6713	1.17287	1.16009	1.27384	0.397206	0.496811	0.351422	0.571988	0.554223	0.572707	.	.	.	.	.	.	.	.	.	.	.	.	.	.	.	.	.	.
9060	0.642017	0.592931	0.760691	0.418641	0.439974	0.485184	1.63143	1.62711	1.59387	1.20355	1.20033	1.34422	0.483398	0.538405	0.318136	0.615727	0.579784	0.591673	0.613264	0.544551	0.738517	0.428334	0.460352	0.498474	1.65065	1.67366	1.64661	1.22122	1.25608	1.40846	0.53546	0.630329	0.360661	0.610705	0.577197	0.597559
9063	0.647673	0.57171	0.808392	0.44113	0.575636	0.504169	1.63245	1.62089	1.50169	1.30323	1.39734	1.39451	0.478941	0.570069	0.235438	0.628999	0.497057	0.587949	0.588381	0.566431	0.745947	0.40745	0.567906	0.504097	1.58191	1.65159	1.5853	1.30263	1.37522	1.3571	0.544387	0.586154	0.329082	0.674212	0.498403	0.577173
9064	0.658065	0.533329	0.724972	0.40847	0.487308	0.53934	1.71182	1.63307	1.61979	1.2755	1.28744	1.37902	0.489701	0.641173	0.369355	0.655007	0.558398	0.537461	.	.	.	.	.	.	.	.	.	.	.	.	.	.	.	.	.	.
9065	0.687799	0.607878	0.818148	0.433934	0.447443	0.450262	1.64327	1.58265	1.55629	1.21727	1.18054	1.26984	0.42519	0.504811	0.238422	0.59776	0.565398	0.598565	0.619239	0.536578	0.794881	0.392293	0.432982	0.486611	1.74453	1.63515	1.57931	1.24513	1.24275	1.33051	0.546727	0.624198	0.266865	0.660365	0.607572	0.580803
9066	0.727689	0.618727	0.782424	0.444019	0.499648	0.516306	1.65341	1.56552	1.53456	1.17204	1.16614	1.2649	0.37304	0.489988	0.27667	0.572105	0.501046	0.516143	.	.	.	.	.	.	.	.	.	.	.	.	.	.	.	.	.	.
9067	0.697373	0.607438	0.763677	0.437378	0.558915	0.5731	1.64246	1.56288	1.50367	1.16703	1.31602	1.29453	0.406616	0.495952	0.292355	0.575828	0.492112	0.473617	.	.	.	.	.	.	.	.	.	.	.	.	.	.	.	.	.	.
9071	0.65991	0.55044	0.739072	0.465479	0.576209	0.559607	1.73233	1.6381	1.63043	1.30352	1.39417	1.38796	0.494398	0.612701	0.349519	0.595455	0.496358	0.51815	0.640658	0.553518	0.703429	0.46139	0.574826	0.568361	1.7428	1.58349	1.6809	1.30756	1.43183	1.43378	0.519866	0.591147	0.409268	0.604171	0.509093	0.524937
9072	0.659883	0.54149	0.769684	0.456565	0.479256	0.503244	1.62	1.59464	1.57725	1.20467	1.19297	1.36901	0.460648	0.603618	0.30427	0.563116	0.52851	0.570916	0.612432	0.526784	0.787243	0.432954	0.477169	0.522454	1.66964	1.58331	1.58752	1.18223	1.20689	1.3906	0.541505	0.622208	0.281218	0.582923	0.537182	0.55548
9074	0.652111	0.564836	0.736625	0.393425	0.397266	0.442247	1.6606	1.64061	1.57476	1.2424	1.13522	1.29441	0.476215	0.589138	0.349868	0.662992	0.614023	0.626507	0.660996	0.568321	0.765392	0.398297	0.407937	0.436531	1.64895	1.62884	1.54379	1.22748	1.15546	1.27563	0.461092	0.576972	0.306773	0.648559	0.611282	0.622336
9075	0.584349	0.601525	0.749174	0.458464	0.532795	0.493923	1.59248	1.71238	1.57567	1.25614	1.29762	1.41944	0.549722	0.568488	0.328475	0.585219	0.51081	0.604884	.	.	.	.	.	.	.	.	.	.	.	.	.	.	.	.	.	.
9077	0.659308	0.605303	0.750057	0.420629	0.54847	0.486792	1.74757	1.70368	1.63739	1.36588	1.38084	1.43566	0.494914	0.544308	0.336034	0.683894	0.52383	0.621064	.	.	.	.	.	.	.	.	.	.	.	.	.	.	.	.	.	.
9078	0.577064	0.560797	0.695316	0.363809	0.429378	0.485746	1.68093	1.70078	1.56301	1.28736	1.24621	1.45456	0.584442	0.626248	0.396484	0.71811	0.618854	0.634088	0.610126	0.514497	0.689235	0.419154	0.436005	0.503466	1.68708	1.73421	1.55846	1.2405	1.23448	1.36603	0.543829	0.704668	0.40436	0.629416	0.599258	0.577543
9079	0.714488	0.580901	0.756764	0.457817	0.529271	0.491084	1.65649	1.50324	1.48309	1.21382	1.27968	1.32289	0.394282	0.519483	0.299986	0.564877	0.499273	0.565715	0.716002	0.581771	0.74962	0.47256	0.539848	0.486739	1.6669	1.50747	1.50805	1.21852	1.2962	1.28616	0.393301	0.515804	0.314139	0.553105	0.494538	0.564802
9080	0.581114	0.565491	0.760262	0.372856	0.423689	0.440229	1.64843	1.63461	1.52661	1.22945	1.21677	1.28528	0.575262	0.586167	0.312613	0.677548	0.608489	0.621799	.	.	.	.	.	.	.	.	.	.	.	.	.	.	.	.	.	.
9081	0.667182	0.569504	0.736976	0.384203	0.536079	0.543162	1.73303	1.68394	1.54247	1.21007	1.3306	1.46091	0.488162	0.596891	0.340888	0.644752	0.519445	0.556139	.	.	.	.	.	.	.	.	.	.	.	.	.	.	.	.	.	.
9082	0.602286	0.533927	0.702513	0.361754	0.464183	0.530786	1.73633	1.69862	1.67574	1.30405	1.3281	1.47011	0.573787	0.646636	0.409626	0.735546	0.604947	0.579517	.	.	.	.	.	.	.	.	.	.	.	.	.	.	.	.	.	.
9083	0.707806	0.619201	0.771818	0.477426	0.486637	0.514696	1.56506	1.58301	1.61707	1.18942	1.16452	1.31385	0.381139	0.498732	0.301826	0.535254	0.513537	0.53839	0.694684	0.600035	0.776118	0.460807	0.490633	0.549343	1.63896	1.56598	1.56235	1.21263	1.17944	1.2829	0.415226	0.517115	0.284918	0.566451	0.513515	0.493395
9084	0.713377	0.662689	0.739832	0.367141	0.523472	0.490188	1.70486	1.68643	1.63606	1.1706	1.31023	1.30844	0.404525	0.461484	0.356073	0.674709	0.522944	0.572641	.	.	.	.	.	.	.	.	.	.	.	.	.	.	.	.	.	.
9085	0.690478	0.641475	0.759368	0.480233	0.456692	0.4296	1.64756	1.68608	1.5905	1.27764	1.17062	1.19884	0.428543	0.502568	0.32375	0.567028	0.55839	0.612285	.	.	.	.	.	.	.	.	.	.	.	.	.	.	.	.	.	.
9086	0.694424	0.587518	0.74181	0.44528	0.445574	0.448071	1.63382	1.68497	1.60117	1.29111	1.20013	1.30427	0.416396	0.578204	0.343068	0.615248	0.571987	0.62325	0.659744	0.554624	0.723405	0.423381	0.437676	0.449887	1.72021	1.65824	1.5913	1.289	1.20713	1.32103	0.480084	0.613074	0.361174	0.63767	0.581793	0.623777
9087	0.612923	0.524095	0.787185	0.464007	0.576828	0.613577	1.73769	1.60878	1.73913	1.19103	1.36369	1.34902	0.561099	0.633732	0.306576	0.561012	0.483881	0.445529	.	.	.	.	.	.	.	.	.	.	.	.	.	.	.	.	.	.
9089	0.703794	0.58419	0.763626	0.442607	0.507185	0.571062	1.70385	1.6265	1.58382	1.23179	1.23755	1.33312	0.413006	0.552318	0.304375	0.595337	0.51941	0.497738	.	.	.	.	.	.	.	.	.	.	.	.	.	.	.	.	.	.
9090	0.713124	0.623114	0.769136	0.443369	0.45439	0.470745	1.66842	1.63935	1.52551	1.24838	1.16481	1.28768	0.399131	0.50385	0.298126	0.600247	0.556078	0.58635	0.684312	0.598719	0.789807	0.420321	0.464057	0.470271	1.74111	1.68239	1.57126	1.25785	1.20931	1.32804	0.457569	0.551981	0.279158	0.634426	0.557424	0.594898
9091	0.682692	0.567594	0.794204	0.443416	0.463934	0.480599	1.6966	1.6102	1.52017	1.25221	1.19924	1.32385	0.441674	0.570239	0.257204	0.600376	0.544013	0.583588	0.635319	0.556811	0.782755	0.440575	0.469466	0.512218	1.74638	1.64781	1.6009	1.24851	1.21753	1.32962	0.531222	0.594414	0.287165	0.602018	0.543877	0.554192
9093	0.618271	0.531912	0.737224	0.413453	0.483121	0.519347	1.75753	1.65173	1.6396	1.31945	1.28646	1.40561	0.561422	0.647763	0.354389	0.672903	0.562713	0.567799	.	.	.	.	.	.	.	.	.	.	.	.	.	.	.	.	.	.
9094	0.674689	0.640767	0.73555	0.409738	0.504667	0.522408	1.77131	1.78019	1.59488	1.27039	1.31969	1.42771	0.474353	0.522066	0.347071	0.66539	0.555357	0.566067	.	.	.	.	.	.	.	.	.	.	.	.	.	.	.	.	.	.
9095	0.652827	0.522665	0.756129	0.437172	0.470146	0.458624	1.71227	1.62899	1.54436	1.24115	1.22238	1.3074	0.495687	0.64448	0.317191	0.608173	0.555917	0.610038	.	.	.	.	.	.	.	.	.	.	.	.	.	.	.	.	.	.
9097	0.666571	0.607349	0.748205	0.439818	0.441121	0.421976	1.69897	1.67321	1.63361	1.28066	1.19976	1.26276	0.466808	0.531225	0.338181	0.622639	0.582731	0.634457	0.649696	0.575201	0.731756	0.44185	0.426975	0.422249	1.61796	1.63622	1.66534	1.25395	1.18624	1.24881	0.463628	0.572917	0.366639	0.608958	0.591231	0.627467
9098	0.651871	0.549674	0.752179	0.42966	0.492537	0.554017	1.77011	1.5762	1.52461	1.26637	1.24134	1.31409	0.509965	0.58269	0.307517	0.622761	0.533099	0.502932	0.619578	0.510368	0.697993	0.447123	0.504284	0.534093	1.70733	1.54875	1.53383	1.19033	1.27994	1.37278	0.547056	0.627501	0.378907	0.576496	0.535223	0.540988
9099	0.671934	0.642157	0.762121	0.383237	0.540007	0.532962	1.79104	1.72915	1.71346	1.24191	1.36042	1.45695	0.494537	0.500926	0.340858	0.675338	0.527208	0.571636	.	.	.	.	.	.	.	.	.	.	.	.	.	.	.	.	.	.
9100	0.638947	0.540383	0.757949	0.377497	0.489542	0.488149	1.7905	1.69861	1.58182	1.27473	1.28474	1.38291	0.539743	0.6462	0.321708	0.694217	0.557432	0.602272	.	.	.	.	.	.	.	.	.	.	.	.	.	.	.	.	.	.
9101	0.631172	0.587537	0.774239	0.456021	0.544238	0.573233	1.67509	1.66028	1.60129	1.33399	1.40932	1.48823	0.512955	0.55063	0.311004	0.619507	0.539125	0.533904	.	.	.	.	.	.	.	.	.	.	.	.	.	.	.	.	.	.
9102	0.695776	0.630242	0.77407	0.460148	0.503421	0.526998	1.65874	1.68543	1.6346	1.22423	1.24272	1.43027	0.407793	0.511869	0.30046	0.57063	0.52239	0.572154	0.655898	0.602985	0.770464	0.461651	0.511186	0.515966	1.75186	1.69979	1.69085	1.22276	1.28812	1.42309	0.505468	0.551876	0.318607	0.565323	0.528989	0.581541
9103	0.587648	0.535582	0.74886	0.417986	0.497356	0.494802	1.63671	1.57202	1.66615	1.23801	1.23912	1.33245	0.562915	0.616959	0.343946	0.624003	0.532321	0.575578	.	.	.	.	.	.	.	.	.	.	.	.	.	.	.	.	.	.
9104	0.679172	0.592846	0.760157	0.394393	0.563391	0.550581	1.83371	1.71359	1.51405	1.3987	1.41783	1.55336	0.486962	0.565019	0.30172	0.736353	0.516779	0.586693	.	.	.	.	.	.	.	.	.	.	.	.	.	.	.	.	.	.
9105	0.569466	0.550743	0.651165	0.433675	0.568247	0.535946	1.70425	1.68461	1.672	1.2689	1.338	1.2642	0.620334	0.63859	0.479654	0.619536	0.487299	0.516729	0.527495	0.498718	0.674484	0.459703	0.469139	0.460971	1.54234	1.62204	1.75585	1.14108	1.17228	1.27181	0.612433	0.670192	0.465544	0.548093	0.551613	0.62144
9106	0.657942	0.599919	0.735962	0.4239	0.438073	0.454157	1.62232	1.62931	1.5854	1.22272	1.19797	1.33424	0.462528	0.531122	0.352856	0.61888	0.581112	0.621479	.	.	.	.	.	.	.	.	.	.	.	.	.	.	.	.	.	.
9107	0.696292	0.544908	0.73201	0.420413	0.493833	0.464764	1.61935	1.55953	1.61107	1.20708	1.26772	1.35327	0.407629	0.586165	0.362718	0.607782	0.540711	0.611954	.	.	.	.	.	.	.	.	.	.	.	.	.	.	.	.	.	.
