# Supplementary material for: Longitudinal microstructural changes of cerebral white matter and their association with mobility performance in older persons
Source: PLoS One. 2018 Mar 19;13(3):e0194051. doi: 10.1371/journal.pone.0194051 (PMC5858767; doi:10.1371/journal.pone.0194051)
Supplement: S4 Data — The file S4 Data contains the regional percent of normal appearing white matter (NAWM) and white matter hyperintensity (WMH) in the genu, body and splenium of the corpus callosum (GCC, BCC, SCC, respectively) and in the anterior, superior and posterior parts of the corona radiata (ACR, SCR, PCR, respectively). (XLSX) [file pone.0194051.s006.xlsx]

## Sheet: S4 data
ID	TIME_POINT	GCC_NAWM_COUNTS	GCC_WMH_COUNTS	GCC_PERCENT_NAWM	GCC_PERCENT_WMH	BCC_NAWM_COUNTS	BCC_WMH_COUNTS	BCC_PERCENT_NAWM	BCC_PERCENT_WMH	SCC_NAWM_COUNTS	SCC_WMH_COUNTS	SCC_PERCENT_NAWM	SCC_PERCENT_WMH	TOTAL_ACR_NAWM_COUNTS	TOTAL_ACR_WMH_COUNTS	ACR_PERCENT_NAWM	ACR_PERCENT_WMH	TOTAL_SCR_NAWM_COUNTS	TOTAL_SCR_WMH_COUNTS	SCR_PERCENT_NAWM	SCR_PERCENT_WMH	TOTAL_PCR_NAWM_COUNTS	TOTAL_PCR_WMH_COUNTS	PCR_PERCENT_NAWM	PCR_PERCENT_WMH
9003	BASELINE	962	56	94.499	5.50098	2898	7	99.759	0.240964	2035	1	99.9509	0.0491159	2818	106	96.3748	3.62517	2997	3	99.9	0.1	1278	224	85.0866	14.9134
9003	4-YEAR	1044	219	82.6603	17.3397	2649	153	94.5396	5.46039	2152	37	98.3097	1.69027	2855	300	90.4913	9.50872	2663	221	92.337	7.66297	822	863	48.7834	51.2166
9004	BASELINE	2075	0	100	0	6427	0	100	0	4312	0	100	0	6749	23	99.6604	0.339634	5560	56	99.0028	0.997151	2403	246	90.7135	9.28652
9004	4-YEAR	2098	48	97.7633	2.23672	6694	82	98.7898	1.21015	3569	41	98.8643	1.13573	4871	1054	82.211	17.789	3744	1664	69.2308	30.7692	902	2246	28.6531	71.3469
9005	BASELINE	1804	32	98.2571	1.74292	5340	46	99.1459	0.854066	3399	0	100	0	5963	125	97.9468	2.05322	4225	39	99.0854	0.914634	1826	142	92.7846	7.21545
9005	4-YEAR	1685	124	93.1454	6.85462	5268	307	94.4933	5.50673	3394	50	98.5482	1.4518	4978	516	90.6079	9.39206	3888	333	92.1109	7.88913	1819	398	82.0478	17.9522
9006	BASELINE	1060	22	97.9667	2.03327	4408	27	99.3912	0.608794	3242	0	100	0	3306	731	81.8925	18.1075	3920	37	99.0649	0.935052	1097	709	60.742	39.258
9006	4-YEAR	995	358	73.5403	26.4597	4876	267	94.8085	5.19152	3168	54	98.324	1.67598	2288	1686	57.5742	42.4258	3579	283	92.6722	7.32781	695	1325	34.4059	65.5941
9007	BASELINE	1275	7	99.454	0.546022	3568	348	91.1134	8.88662	1815	9	99.5066	0.493421	4771	56	98.8399	1.16014	3803	418	90.0971	9.90287	1674	119	93.3631	6.63692
9007	4-YEAR	1426	104	93.2026	6.79739	4027	717	84.8862	15.1138	2069	261	88.7983	11.2017	3396	726	82.3872	17.6128	2040	2556	44.3864	55.6136	716	1367	34.3735	65.6265
9014	BASELINE	773	44	94.6144	5.38556	3533	0	100	0	1969	0	100	0	3269	604	84.4049	15.5951	3894	3	99.923	0.0769823	1620	22	98.6602	1.33983
9014	4-YEAR	947	202	82.4195	17.5805	3875	184	95.4669	4.53314	1838	172	91.4428	8.55721	3152	829	79.1761	20.8239	4318	28	99.3557	0.644271	1213	814	59.8421	40.1579
9016	BASELINE	851	117	87.9132	12.0868	2800	116	96.0219	3.97805	2179	56	97.4944	2.50559	3330	922	78.3161	21.6839	2053	841	70.9399	29.0601	328	1080	23.2955	76.7045
9016	4-YEAR	910	253	78.2459	21.7541	3011	376	88.8987	11.1013	2254	338	86.9599	13.0401	1954	1568	55.4798	44.5202	1526	1693	47.406	52.594	220	1675	11.6095	88.3905
9017	BASELINE	726	63	92.0152	7.98479	5283	105	98.0512	1.94878	2967	54	98.2125	1.78749	2690	1008	72.742	27.258	5418	556	90.693	9.307	2131	1150	64.9497	35.0503
9017	4-YEAR	1327	181	87.9973	12.0027	5161	711	87.8917	12.1083	2359	452	83.9203	16.0797	1835	2665	40.7778	59.2222	4630	2043	69.3841	30.6159	1339	2600	33.9934	66.0066
9019	BASELINE	2268	52	97.7586	2.24138	6836	47	99.3172	0.682842	4430	8	99.8197	0.180261	6836	588	92.0797	7.92026	5283	194	96.4579	3.54209	1750	690	71.7213	28.2787
9019	4-YEAR	2525	280	90.0178	9.98217	6646	357	94.9022	5.09782	4511	155	96.6781	3.3219	5383	1692	76.0848	23.9152	5219	960	84.4635	15.5365	1051	1981	34.6636	65.3364
9021	BASELINE	1087	0	100	0	4812	2	99.9585	0.0415455	3109	0	100	0	4710	4	99.9151	0.0848536	3905	0	100	0	2108	56	97.4122	2.5878
9021	4-YEAR	1488	16	98.9362	1.06383	5040	10	99.802	0.19802	3788	28	99.2662	0.733753	4514	105	97.7268	2.27322	4191	6	99.857	0.142959	2372	126	94.956	5.04404
9024	BASELINE	1895	27	98.5952	1.40479	4488	141	96.954	3.04601	2474	176	93.3585	6.64151	4608	546	89.4063	10.5937	3025	1201	71.5807	28.4193	368	2124	14.7673	85.2327
9024	4-YEAR	2333	38	98.3973	1.6027	4432	329	93.0897	6.91031	2587	441	85.4359	14.5641	4345	1402	75.6047	24.3953	2830	2001	58.58	41.42	288	3013	8.72463	91.2754
9027	BASELINE	1189	29	97.619	2.38095	3156	205	93.9006	6.09938	2089	183	91.9454	8.05458	2830	737	79.3384	20.6616	2296	594	79.4464	20.5536	256	1374	15.7055	84.2945
9027	4-YEAR	1208	79	93.8617	6.13831	3344	306	91.6164	8.38356	2106	286	88.0435	11.9565	2115	1557	57.598	42.402	935	1752	34.7972	65.2028	145	1884	7.14638	92.8536
9030	BASELINE	886	47	94.9625	5.03751	3690	48	98.7159	1.28411	3273	17	99.4833	0.516717	4456	508	89.7663	10.2337	3436	123	96.544	3.45603	1653	496	76.9195	23.0805
9030	4-YEAR	1715	43	97.554	2.44596	4176	39	99.0747	0.925267	8085	1115	87.8804	12.1196	5173	723	87.7374	12.2626	3533	368	90.5665	9.43348	4188	1869	69.1431	30.8569
9032	BASELINE	1772	0	100	0	5294	1	99.9811	0.0188857	4348	21	99.5193	0.480659	4988	90	98.2276	1.77235	4428	0	100	0	2627	7	99.7342	0.265756
9032	4-YEAR	1926	138	93.314	6.68605	5436	16	99.7065	0.29347	4240	66	98.4673	1.53275	5213	198	96.3408	3.65921	4438	1	99.9775	0.0225276	2504	113	95.6821	4.31792
9035	BASELINE	784	37	95.4933	4.5067	3300	1	99.9697	0.0302939	2234	0	100	0	3097	234	92.9751	7.02492	4121	0	100	0	2018	0	100	0
9035	4-YEAR	828	35	95.9444	4.05562	3543	1	99.9718	0.0282167	2337	3	99.8718	0.128205	3436	348	90.8034	9.19662	4023	0	100	0	1941	23	98.8289	1.17108
9037	BASELINE	1605	4	99.7514	0.248602	4441	0	100	0	2883	0	100	0	5255	121	97.7493	2.25074	4378	0	100	0	1970	0	100	0
9037	4-YEAR	1463	15	98.9851	1.01488	4895	29	99.411	0.588952	3329	9	99.7304	0.269623	4274	244	94.5994	5.40062	4595	31	99.3299	0.670125	2488	4	99.8395	0.160514
9038	BASELINE	1513	152	90.8709	9.12913	3487	260	93.0611	6.93888	2030	91	95.7096	4.29043	1955	1338	59.3684	40.6316	2124	878	70.7528	29.2472	322	1606	16.7012	83.2988
9038	4-YEAR	1526	277	84.6367	15.3633	3719	265	93.3484	6.65161	2048	247	89.2375	10.7625	1578	2397	39.6981	60.3019	1230	1473	45.505	54.495	237	2006	10.5662	89.4338
9039	BASELINE	2488	34	98.6519	1.34814	4708	13	99.7246	0.275365	2513	6	99.7618	0.23819	5059	258	95.1476	4.85236	4098	69	98.3441	1.65587	1335	358	78.8541	21.1459
9039	4-YEAR	2148	164	92.9066	7.09343	5061	108	97.9106	2.08938	3138	48	98.4934	1.50659	4475	703	86.4233	13.5767	4078	179	95.7952	4.20484	1243	913	57.6531	42.3469
9040	BASELINE	2475	47	98.1364	1.8636	5906	10	99.831	0.169033	3838	0	100	0	5985	110	98.1952	1.80476	4075	1	99.9755	0.0245339	2009	90	95.7122	4.28776
9040	4-YEAR	2324	103	95.7561	4.24392	6132	25	99.594	0.406042	3727	18	99.5194	0.480641	5449	433	92.6386	7.36144	3716	169	95.6499	4.35006	1589	584	73.1247	26.8753
9041	BASELINE	1084	11	98.9954	1.00457	4011	219	94.8227	5.1773	2748	65	97.6893	2.3107	2728	1004	73.0975	26.9025	3608	311	92.0643	7.9357	743	565	56.8043	43.1957
9041	4-YEAR	841	260	76.3851	23.6149	4267	325	92.9225	7.07753	2639	261	91	9	2067	2255	47.8251	52.1749	3025	642	82.4925	17.5075	432	1383	23.8017	76.1983
9043	BASELINE	623	379	62.1756	37.8244	3548	108	97.046	2.95405	1798	32	98.2514	1.74863	2894	1240	70.0048	29.9952	2714	243	91.7822	8.21779	595	477	55.5037	44.4963
9043	4-YEAR	377	473	44.3529	55.6471	3623	272	93.0167	6.98331	2063	116	94.6765	5.32354	1987	2585	43.4602	56.5398	2563	553	82.2529	17.7471	294	901	24.6025	75.3975
9050	BASELINE	1014	73	93.2843	6.71573	4147	135	96.8473	3.15273	1617	210	88.5057	11.4943	3403	633	84.3162	15.6838	5896	155	97.4384	2.56156	1898	514	78.6899	21.3101
9050	4-YEAR	1212	89	93.1591	6.84089	5012	295	94.4413	5.5587	1721	339	83.5437	16.4563	2898	1106	72.3776	27.6224	4962	1064	82.3432	17.6568	1236	1246	49.7985	50.2015
9053	BASELINE	2073	70	96.7336	3.26645	4809	39	99.1955	0.804455	3850	38	99.0226	0.977366	4768	762	86.2206	13.7794	4278	273	94.0013	5.99868	1479	448	76.7514	23.2486
9053	4-YEAR	2145	184	92.0996	7.90039	5111	177	96.6528	3.3472	2960	214	93.2577	6.74228	4480	1417	75.9708	24.0292	3346	968	77.5614	22.4386	822	1221	40.2349	59.7651
9055	BASELINE	1832	55	97.0853	2.91468	3928	334	92.1633	7.8367	3408	89	97.455	2.54504	4441	116	97.4545	2.54553	4099	106	97.4792	2.52081	1409	832	62.8737	37.1263
9055	4-YEAR	1401	128	91.6285	8.37148	4442	430	91.1741	8.82594	3297	110	96.7714	3.22865	4256	335	92.7031	7.29689	3875	345	91.8246	8.17536	1064	1240	46.1806	53.8194
9056	BASELINE	1611	220	87.9847	12.0153	4864	73	98.5214	1.47863	2764	28	98.9971	1.00287	3814	1221	75.7498	24.2502	6247	93	98.5331	1.46688	2200	381	85.2383	14.7617
9056	4-YEAR	1828	121	93.7917	6.20831	5260	16	99.6967	0.30326	2483	83	96.7654	3.23461	4927	852	85.257	14.743	6168	52	99.164	0.836013	1977	258	88.4564	11.5436
9060	BASELINE	1498	158	90.4589	9.54106	4406	38	99.1449	0.855086	3921	22	99.442	0.557951	5357	392	93.1814	6.81858	3917	12	99.6946	0.305421	1978	617	76.2235	23.7765
9060	4-YEAR	1439	250	85.1983	14.8017	5007	105	97.946	2.05399	3642	199	94.8191	5.18094	4274	891	82.7493	17.2507	3349	339	90.808	9.19197	1199	1476	44.8224	55.1776
9063	BASELINE	1681	78	95.5657	4.43434	5872	92	98.4574	1.54259	3206	59	98.193	1.80704	4023	619	86.6652	13.3348	8207	165	98.0291	1.97086	1478	1071	57.9835	42.0165
9063	4-YEAR	1841	174	91.3648	8.63524	6433	421	93.8576	6.1424	3382	68	98.029	1.97101	2401	2168	52.5498	47.4502	6520	1608	80.2165	19.7835	1375	1899	41.9976	58.0024
9065	BASELINE	1254	278	81.8538	18.1462	3778	147	96.2548	3.74522	2710	33	98.7969	1.20306	3707	342	91.5535	8.44653	3576	49	98.6483	1.35172	909	792	53.4392	46.5608
9065	4-YEAR	1181	499	70.2976	29.7024	3888	345	91.8498	8.15025	2560	203	92.6529	7.34709	3346	382	89.7532	10.2468	2843	536	84.1373	15.8627	528	1525	25.7185	74.2815
9071	BASELINE	1833	77	95.9686	4.03141	4849	46	99.0603	0.939734	2962	152	95.1188	4.88118	5560	533	91.2523	8.74774	8116	805	90.9763	9.02365	3014	714	80.8476	19.1524
9071	4-YEAR	1737	79	95.6498	4.35022	5101	154	97.0695	2.93054	3385	372	90.0985	9.90152	5006	1035	82.8671	17.1329	7791	2753	73.8904	26.1096	3055	1271	70.6195	29.3805
9072	BASELINE	1404	43	97.0283	2.97167	3952	13	99.6721	0.327869	2816	11	99.6109	0.389105	3336	153	95.6148	4.38521	3508	1	99.9715	0.0284981	1275	550	69.863	30.137
9072	4-YEAR	1304	78	94.356	5.64399	4375	73	98.3588	1.64119	3086	83	97.3809	2.61912	3592	293	92.4582	7.54183	3638	22	99.3989	0.601093	1221	669	64.6032	35.3968
9074	BASELINE	1373	25	98.2117	1.78827	3957	12	99.6977	0.302343	3014	0	100	0	3466	140	96.1176	3.88242	3185	9	99.7182	0.281778	1790	71	96.1848	3.81515
9074	4-YEAR	1389	86	94.1695	5.83051	4103	58	98.6061	1.3939	3014	4	99.8675	0.132538	3657	123	96.746	3.25397	3375	13	99.6163	0.383707	1707	166	91.1372	8.86279
9078	BASELINE	906	14	98.4783	1.52174	4652	10	99.7855	0.2145	2118	2	99.9057	0.0943396	4174	174	95.9982	4.00184	3699	4	99.892	0.108021	1445	186	88.596	11.404
9078	4-YEAR	994	262	79.1401	20.8599	4040	448	90.0178	9.98217	1911	54	97.2519	2.74809	3691	1194	75.5578	24.4422	1763	1271	58.1081	41.8919	248	1294	16.083	83.917
9079	BASELINE	2429	25	98.9813	1.01874	5501	53	99.0457	0.954267	2963	9	99.6972	0.302826	6163	518	92.2467	7.75333	3478	385	90.0337	9.96635	751	1709	30.5285	69.4715
9079	4-YEAR	2275	20	99.1285	0.87146	5903	123	97.9588	2.04115	2965	46	98.4723	1.52773	6263	883	87.6434	12.3566	3013	880	77.3953	22.6047	763	2180	25.9259	74.0741
9083	BASELINE	2181	57	97.4531	2.54692	6177	29	99.5327	0.46729	3459	2	99.9422	0.0577868	6138	179	97.1664	2.83362	4379	64	98.5595	1.44047	2475	40	98.4095	1.59046
9083	4-YEAR	2250	36	98.4252	1.5748	6476	106	98.3895	1.61045	3589	7	99.8053	0.194661	5813	146	97.5499	2.45008	4158	161	96.2723	3.72771	2640	71	97.381	2.61896
9086	BASELINE	1660	198	89.3434	10.6566	3968	10	99.7486	0.251383	2671	22	99.1831	0.816933	4693	407	92.0196	7.98039	4165	5	99.8801	0.119904	1765	258	87.2467	12.7533
9086	4-YEAR	1542	167	90.2282	9.7718	4182	39	99.076	0.923952	2780	38	98.6515	1.34847	4609	510	90.0371	9.96288	4393	84	98.1237	1.87626	1612	486	76.8351	23.1649
9090	BASELINE	2171	29	98.6818	1.31818	4532	104	97.7567	2.24331	3748	36	99.0486	0.951374	5179	45	99.1386	0.861409	3746	63	98.346	1.65398	952	763	55.5102	44.4898
9090	4-YEAR	1556	217	87.7609	12.2391	4319	287	93.769	6.231	3387	194	94.5825	5.41748	4704	243	95.0879	4.91207	2926	319	90.1695	9.83051	638	1221	34.3195	65.6805
9091	BASELINE	1098	26	97.6868	2.31317	3455	49	98.6016	1.3984	2719	37	98.6575	1.34253	3234	639	83.5012	16.4988	3089	182	94.436	5.56405	1318	59	95.7153	4.28468
9091	4-YEAR	1296	112	92.0455	7.95455	3712	140	96.3655	3.63448	2698	88	96.8413	3.15865	3471	715	82.9193	17.0807	2881	344	89.3333	10.6667	1321	207	86.4529	13.5471
9097	BASELINE	1713	268	86.4715	13.5285	4282	607	87.5844	12.4156	2804	17	99.3974	0.602623	5081	279	94.7948	5.20522	3825	205	94.9132	5.08685	985	777	55.9024	44.0976
9097	4-YEAR	1390	313	81.6207	18.3793	4412	548	88.9516	11.0484	2743	36	98.7046	1.29543	4464	568	88.7122	11.2878	3577	378	90.4425	9.55752	891	888	50.0843	49.9157
9098	BASELINE	1482	4	99.7308	0.269179	3942	11	99.7217	0.27827	2859	7	99.7558	0.244243	4687	229	95.3417	4.65826	4684	22	99.5325	0.467488	2838	87	97.0256	2.97436
9098	4-YEAR	1426	28	98.0743	1.92572	4419	83	98.1564	1.84363	2869	2	99.9303	0.0696621	4463	530	89.3851	10.6149	5148	132	97.5	2.5	2406	213	91.8671	8.13288
9102	BASELINE	1359	46	96.726	3.27402	4313	85	98.0673	1.9327	2764	6	99.7834	0.216606	4542	277	94.2519	5.74808	4223	97	97.7546	2.24537	1716	334	83.7073	16.2927
9102	4-YEAR	765	464	62.2457	37.7543	4289	495	89.653	10.347	2594	72	97.2993	2.70068	3324	1371	70.7987	29.2013	4720	278	94.4378	5.56222	1602	808	66.473	33.527
9105	BASELINE	1415	148	90.531	9.46897	2229	1254	63.9966	36.0034	832	131	86.3967	13.6033	667	4459	13.0121	86.9879	1091	3806	22.2789	77.7211	404	2208	15.4671	84.5329
9105	4-YEAR	1302	441	74.6988	25.3012	2808	1833	60.5042	39.4958	2146	501	81.0729	18.9271	1054	4962	17.5199	82.4801	481	6113	7.29451	92.7055	581	2969	16.3662	83.6338
